# Supplementary material for: Development of microsatellite markers for population genetics of biting midges and a potential tool for species identification of Culicoides sonorensis Wirth & Jones
Source: Parasit Vectors. 2022 Mar 2;15:69. doi: 10.1186/s13071-022-05189-8 (PMC8889724; doi:10.1186/s13071-022-05189-8)
Supplement: Supplementary file 4 — Additional file 4: Table S1. The collection sites of samples used in this study. The sample names of each individual are from Shults et al. [31]. [file 13071_2022_5189_MOESM4_ESM.xlsx]

## Sheet: Sheet1
Table S1
Individual	Species	Locality	GPS
alb_COFC11	C. albertensis	Colorado, USA	40.656	-104.988
alb_COFC15	C. albertensis	Colorado, USA	40.656	-104.988
alb_COFC3	C. albertensis	Colorado, USA	40.656	-104.988
alb_COFC5	C. albertensis	Colorado, USA	40.656	-104.988
alb_COFC6	C. albertensis	Colorado, USA	40.656	-104.988
alb_COFC8	C. albertensis	Colorado, USA	40.656	-104.988
alb_COFC9	C. albertensis	Colorado, USA	40.656	-104.988
alb_KSMA10	C. albertensis	Kansas, USA	39.2234	-96.5906
alb_ON2	C. albertensis	Ontario, CAN	43.2167	-79.95
alb_ON5	C. albertensis	Ontario, CAN	43.2167	-79.95
alb_SD12	C. albertensis	South Dakota, USA	43.7438	-101.951
alb_SD13	C. albertensis	South Dakota, USA	43.7438	-101.951
alb_SD14	C. albertensis	South Dakota, USA	43.7438	-101.951
alb_SD19	C. albertensis	South Dakota, USA	43.7438	-101.951
mul_CA-SD10	C. mullensis	California, USA	32.5522	-117.063
mul_CA-SD11	C. mullensis	California, USA	32.5522	-117.063
mul_CA-SD12	C. mullensis	California, USA	32.5522	-117.063
mul_CA-SD13	C. mullensis	California, USA	32.5522	-117.063
mul_CA-SD15	C. mullensis	California, USA	32.5522	-117.063
mul_CA-SD17	C. mullensis	California, USA	32.5522	-117.063
mul_CA-SD18	C. mullensis	California, USA	32.5522	-117.063
mul_CA-SD19	C. mullensis	California, USA	32.5522	-117.063
mul_CA-SD21	C. mullensis	California, USA	32.5522	-117.063
mul_CA-SD23	C. mullensis	California, USA	32.5522	-117.063
mul_CA-SD24	C. mullensis	California, USA	32.5522	-117.063
mul_CA-SD5	C. mullensis	California, USA	32.5522	-117.063
mul_CA-SD6	C. mullensis	California, USA	32.5522	-117.063
mul_CA-SD8	C. mullensis	California, USA	32.5522	-117.063
mul_CA-SD9	C. mullensis	California, USA	32.5522	-117.063
occ_NV1	C. occidentalis	Nevada, USA	40.0521	-118.468
occ_NV11	C. occidentalis	Nevada, USA	40.0521	-118.468
occ_NV18	C. occidentalis	Nevada, USA	40.0521	-118.468
occ_NV22	C. occidentalis	Nevada, USA	40.0521	-118.468
occ_NV3	C. occidentalis	Nevada, USA	40.0521	-118.468
occ_NV5	C. occidentalis	Nevada, USA	40.0521	-118.468
occ_NV6	C. occidentalis	Nevada, USA	40.0521	-118.468
occ_occ1	C. occidentalis	British Columbia, CAN	49.3065	-119.632
occ_occ3	C. occidentalis	British Columbia, CAN	49.3065	-119.632
occ_UT10	C. occidentalis	Utah, USA	40.7844	-112.109
occ_UT11	C. occidentalis	Utah, USA	40.7844	-112.109
occ_UT17	C. occidentalis	Utah, USA	40.7844	-112.109
occ_UT18	C. occidentalis	Utah, USA	40.7844	-112.109
occ_UT19	C. occidentalis	Utah, USA	40.7844	-112.109
occ_UT7	C. occidentalis	Utah, USA	40.7844	-112.109
occ_UT8	C. occidentalis	Utah, USA	40.7844	-112.109
son_AZ3	C. sonorensis	Arizona, USA	34.5792	-112.426
son_AZ4	C. sonorensis	Arizona, USA	34.5792	-112.426
son_AZ6	C. sonorensis	Arizona, USA	34.5792	-112.426
son_AZ7	C. sonorensis	Arizona, USA	34.5792	-112.426
son_AZ8	C. sonorensis	Arizona, USA	34.5792	-112.426
son_CACL2	C. sonorensis	California, USA	39.0245	-122.852
son_CACL21	C. sonorensis	California, USA	39.0245	-122.852
son_COFC10	C. sonorensis	Colorado, USA	40.656	-104.988
son_ID1	C. sonorensis	Idaho, USA	43.7065	-116.424
son_ID14	C. sonorensis	Idaho, USA	43.7065	-116.424
son_ID15	C. sonorensis	Idaho, USA	43.7065	-116.424
son_ID16	C. sonorensis	Idaho, USA	43.7065	-116.424
son_KSLI1	C. sonorensis	Kansas, USA	38.8793	-98.4481
son_KSLI4	C. sonorensis	Kansas, USA	38.8793	-98.4481
son_NV15	C. sonorensis	Nevada, USA	40.0521	-118.468
son_SD20	C. sonorensis	South Dakota, USA	43.7438	-101.951
son_TX15	C. sonorensis	Texas, USA	29.9515	-99.601
son_UT23	C. sonorensis	Utah, USA	40.7844	-112.109
son_UT9	C. sonorensis	Utah, USA	40.7844	-112.109
var_FL9	C. variipennis	Florida, USA	30.4782	−84.6401
var_KSMA6	C. variipennis	Kansas, USA	39.2234	-96.5906
var_ON10	C. variipennis	Ontario, CAN	43.2167	-79.95
var_ON11	C. variipennis	Ontario, CAN	43.2167	-79.95
var_ON8	C. variipennis	Ontario, CAN	43.2167	-79.95
var_ON9	C. variipennis	Ontario, CAN	43.2167	-79.95
var_SC1	C. variipennis	South Carolina, USA	34.308	-81.755
var_SC21	C. variipennis	South Carolina, USA	34.308	-81.755
var_SC23	C. variipennis	South Carolina, USA	34.308	-81.755
var_SC24	C. variipennis	South Carolina, USA	34.308	-81.755
var_SC4	C. variipennis	South Carolina, USA	34.308	-81.755
var_SC5	C. variipennis	South Carolina, USA	34.308	-81.755
var_SC6	C. variipennis	South Carolina, USA	34.308	-81.755
var_SC8	C. variipennis	South Carolina, USA	34.308	-81.755
var_SC9	C. variipennis	South Carolina, USA	34.308	-81.755
