# Supplementary material for: Development of microsatellite markers for population genetics of biting midges and a potential tool for species identification of Culicoides sonorensis Wirth & Jones
Source: Parasit Vectors. 2022 Mar 2;15:69. doi: 10.1186/s13071-022-05189-8 (PMC8889724; doi:10.1186/s13071-022-05189-8)
Supplement: Supplementary file 5 — Additional file 5: Table S2. Genotypic linkage disequilibrium. A log-likelihood ratio statistic (G-test) was used to determine whether genotypes at one locus were independent from genotypes at another. P-values between pairs < 0.05 indicate statistically significant linkage between markers. [file 13071_2022_5189_MOESM5_ESM.xlsx]

## Sheet: Sheet1
Marker	C1241	C65	C927	C226	C2085	C47	C43	C244	C838	C230	C589	C54	C1450	C424	C94	C1296	C1253	C995	C508	C728	C45
C1241	/
C65	0.99996	/
C927	0.826802	0.982202	/
C226	0.918683	0.999615	0.962286	/
C2085	0.873185	0.987353	0.994031	0.833386	/
C47	0.88757	0.997048	0.962846	0.939336	0.80298	/
C43	1	1	0.954815	0.634197	0.999826	0.999617	/
C244	0.995471	0.773986	0.662651	0.403883	0.998074	0.975377	0.999386	/
C838	0.614539	0.961801	1	1	0.982521	0.834131	1	0.998017	/
C230	0.994094	0.561922	0.997635	0.725196	0.999985	0.98172	0.993104	0.770282	0.994057	/
C589	0.999902	0.999499	0.674167	0.675863	0.625389	1	1	0.828508	0.305152	0.874457	/
C54	0.999671	1	0.999906	0.982593	0.947976	0.955947	0.999174	0.173112	0.70349	0.981948	0.981027	/
C1450	0.977775	1	1	0.965254	0.83451	1	1	0.916745	0.389144	0.983675	0.456275	1	/
C424	0.97846	0.689388	0.591082	0.997523	0.975779	0.319072	0.422982	0.389641	0.952174	0.822115	0.718575	0.887532	0.795155	/
C94	0.99986	0.985631	0.813064	0.902542	0.04951	0.986873	1	0.88134	0.898048	0.920664	0.365161	0.98728	0.864984	0.688539	/
C1296	0.976165	0.973118	0.912403	0.99724	1	0.954323	1	1	1	0.993622	1	1	0.748811	0.92994	0.799837	/
C1253	1	0.999916	0.842983	0.928963	0.979497	1	0.999961	0.805664	1	0.972838	0.953038	1	0.889438	0.469904	0.250063	0.996246	/
C995	0.819063	0.763065	1	0.799694	1	0.997876	0.746143	0.824026	1	0.490234	1	0.895094	1	0.99993	0.993411	1	0.605178	/
C508	0.25639	1	1	1	1	1	1	1	1	1	1	1	1	-	1	1	1	1	/
C728	0.999742	0.997891	0.994922	0.999912	0.999996	0.997736	0.87285	0.788632	1	0.999985	1	1	1	0.998604	0.987408	0.983209	1	0.057709	1	/
C45	0.649295	1	1	0.71385	0.608504	1	1	0.926946	1	0.541953	0.966596	0.958399	1	1	0.999792	1	1	0.02983	1	0.004186	/
